# Supplementary material for: Evidence and Consequence of a Highly Adapted Clonal Haplotype within the Australian Ascochyta rabiei Population
Source: Front Plant Sci. 2017 Jun 16;8:1029. doi: 10.3389/fpls.2017.01029 (PMC5472848; doi:10.3389/fpls.2017.01029)
Supplement: Supplementary file 1 [file Table_1.XLSX]

## Sheet: Table 1
Haplotype name	Isolate	Region of isolate	Year of collection	Location	State	Host genotypes
ARH01	FT15005	Reg6	2015	Yorke Penninsula	SA	Genesis090
ARH01	FT15004	Reg6	2015	Yorke Penninsula	SA	Genesis090
ARH01	FT15003	Reg6	2015	Yorke Penninsula	SA	Genesis090
ARH01	FT15076	Reg6	2015	Balaklava	SA	Unknown host
ARH01	FT15001	Reg6	2015	Yorke Penninsula	SA	Genesis090
ARH01	FT15007	Reg6	2015	Crystal Brook	SA	Striker
ARH01	FT15009	Reg6	2015	Crystal Brook	SA	Striker
ARH01	FT15014	Reg6	2015	Crystal Brook	SA	Slasher
ARH01	FT15017	Reg6	2015	Crystal Brook	SA	Slasher
ARH01	FT15011	Reg6	2015	Crystal Brook	SA	Striker
ARH01	FT15013	Reg6	2015	Crystal Brook	SA	Slasher
ARH01	FT15030	Reg6	2015	Crystal Brook	SA	Striker
ARH01	FT15008	Reg6	2015	Coonalpyn,	SA	Striker
ARH01	FT15029	Reg6	2015	Coonalpyn,	SA	Striker
ARH01	FT15032	Reg6	2015	Coonalpyn,	SA	Striker
ARH01	FT15022	Reg6	2015	Crystal Brook	SA	Slasher
ARH01	TR7513	Reg6	2015	North Star	NSW	HatTrick
ARH01	FT15021	Reg6	2015	North Star	NSW	HatTrick
ARH01	FT15031	Reg6	2015	Crystal Brook	SA	Slasher
ARH01	FT15020	Reg6	2015	Crystal Brook	SA	Genesis090
ARH01	FT15019	Reg6	2015	Crystal Brook	SA	Genesis090
ARH01	FT15018	Reg6	2015	Crystal Brook	SA	Genesis090
ARH01	FT15024	Reg6	2015	Crystal Brook	SA	Genesis090
ARH01	FT15027	Reg6	2015	Moonta	SA	Genesis090
ARH01	FT15025	Reg6	2015	Moonta	SA	Genesis090
ARH01	FT15026	Reg6	2015	Moonta	SA	Genesis090
ARH01	FT15023	Reg6	2015	Moonta	SA	Genesis090
ARH01	F14038	Reg6	2014	Salter Springs West 3	SA	Monarch
ARH01	F14039	Reg6	2014	Salter Springs West 3	SA	Monarch
ARH01	F14040	Reg6	2014	Salter Springs West 3	SA	Monarch
ARH01	F14090	Reg6	2014	Salter Springs West 1	SA	Monarch
ARH01	FT13095-6	Reg6	2013	Kingsford	SA	CICA 1152
ARH01	FT13092-5	Reg6	2013	Kingsford	SA	Genesis090
ARH01	FT13097-1	Reg6	2013	Kingsford	SA	CICA 1152
ARH01	FT13095-5	Reg6	2013	Kingsford	SA	CICA 1152
ARH01	FT13095-4	Reg6	2013	Kingsford	SA	CICA 1152
ARH01	FT13095-2	Reg6	2013	Kingsford	SA	CICA 1152
ARH01	FT13096-6	Reg6	2013	Kingsford	SA	CICA 1152
ARH01	FT1095-6	Reg6	2013	Kingsford	SA	CICA 1152
ARH01	FT13097-4	Reg6	2013	Kingsford	SA	CICA 1152
ARH01	FT13092-6	Reg6	2013	Kingsford	SA	Genesis090
ARH01	Ft13092-4	Reg6	2013	Kingsford	SA	Genesis090
ARH01	FT13096-5	Reg6	2013	Curban	SA	CICA 1152
ARH01	15DON003	Reg5	2015	Donald	VIC	Slasher
ARH01	15DON011	Reg5	2015	Donald	VIC	Slasher
ARH01	15CUR006	Reg5	2015	Curyo	VIC	Maiden
ARH01	15DON002	Reg5	2015	Donald	VIC	Slasher
ARH01	15DON004	Reg5	2015	Donald	VIC	Genesis090
ARH01	15DON001	Reg5	2015	Donald	VIC	Genesis090
ARH01	15DON010	Reg5	2015	Donald	VIC	Slasher
ARH01	15DON005	Reg5	2015	Edgeroi, Mick Heaney, Coonamble	NSW	HatTrick
ARH01	15CUR008	Reg5	2015	Curyo	VIC	Genesis090
ARH01	15DON009	Reg5	2015	Donald	VIC	Slasher
ARH01	15DON007	Reg5	2015	Donald	VIC	Slasher
ARH01	15FT15015	Reg5	2015	Crystal Brook	SA	Genesis090
ARH01	15DON012	Reg5	2015	Donald	VIC	Genesis090
ARH01	10Mur002	Reg5	2010	Murtoa	VIC	Genesis 090
ARH01	13MUR004	Reg5	2013	Murtoa	VIC	Slasher
ARH01	13MUR003	Reg5	2013	Murtoa	VIC	Slasher
ARH01	13MUr002	Reg5	2013	Murtoa	VIC	Slasher
ARH01	13MUR001	Reg5	2013	Murtoa	VIC	Slasher
ARH01	Min51	Reg5	210	Minyip	VIC	Kaniva
ARH01	Min003	Reg5	2013	Minyip	VIC	Genesis090
ARH01	13MIn002	Reg5	2013	Minyip	VIC	Genesis090
ARH01	13MIn001	Reg5	2013	Minyip	VIC	Genesis090
ARH01	14HOR014	Reg5	2014	Horsham	VIC	Genesis090
ARH01	14HOR015	Reg5	2014	Horsham	VIC	Genesis 090
ARH01	14HOR017	Reg5	2014	Horsham	VIC	Genesis 079
ARH01	14HOR016	Reg5	2014	Horsham	VIC	Genesis 090
ARH01	14HOR012	Reg5	2014	Horsham	VIC	Genesis 090
ARH01	14HOR003	Reg5	2014	Horsham	VIC	Genesis 090
ARH01	14HOR006	Reg5	2014	Horsham	VIC	Genesis 090
ARH01	14DON003	Reg5	2014	Horsham	VIC	Genesis 090
ARH01	14DON001	Reg5	2014	Donald	VIC	Slasher
ARH01	TR7596	Reg4	2015	Wombin	NSW	HatTrick
ARH01	TR7595	Reg4	2015	Wombin, Rod & Jody Ward, Alectown agro Paul Evans AGnVet	NSW	HatTrick
ARH01	TR7597	Reg4	2015	Wombin, Rod & Jody Ward, Alectown agro Paul Evans AGnVet	NSW	HatTrick
ARH01	TR7594	Reg4	2015	Wombin, Rod & Jody Ward, Alectown agro Paul Evans AGnVet	NSW	HatTrick
ARH01	TR7358	Reg4	2015	John Herbig Pineview S12 Pdk	NSW	HatTrick
ARH01	TR7497	Reg4	2015	North, “Kiara”, Pittsworth-Tumaville rd, Pittsworth agro Hugh	NSW	HatTrick
ARH01	TR7496	Reg4	2015	North, “Kiara”, Pittsworth-Tumaville rd, Pittsworth agro Hugh	NSW	HatTrick
ARH01	TR7498	Reg4	2015	North, “Kiara”, Pittsworth-Tumaville rd, Pittsworth agro Hugh	NSW	HatTrick
ARH01	TR7495	Reg4	2015	North, “Kiara”, Pittsworth-Tumaville rd, Pittsworth agro Hugh	NSW	HatTrick
ARH01	TR7494	Reg4	2015	North, “Kiara”, Pittsworth-Tumaville rd, Pittsworth agro Hugh	NSW	unknown
ARH01	TR7170	Reg4	2015	Myall Vale, Sarah Leitch Cp in Floodway that had Cp in 2014	NSW	Boundary
ARH01	TR7411	Reg4	2015	Meryon	NSW	HatTrick
ARH01	TR7412	Reg4	2015	Meryon	NSW	HatTrick
ARH01	TR7410	Reg4	2015	Meryon	NSW	HatTrick
ARH01	TR7338	Reg4	2015	Barry Malone Kooringle	NSW	HatTrick
ARH01	TR7346	Reg4	2015	Barry Malone Kooringle Bore Pdk	NSW	HatTrick
ARH01	TR7345	Reg4	2015	Barry Malone Kooringle Bore Pdk	NSW	HatTrick
ARH01	TR7344	Reg4	2015	Barry Malone Kooringle Bore Pdk	NSW	HatTrick
ARH01	TR7337	Reg4	2015	Barry Malone Kooringle	NSW	HatTrick
ARH01	TR7297	Reg4	2015	Calga	NSW	HatTrick
ARH01	TR7298	Reg4	2015	Calga	NSW	HatTrick
ARH01	TR7301	Reg4	2015	Calga	NSW	HatTrick
ARH01	TR6721	Reg4	2014	Rob Tuck, Newhaven, Yallaroi farm, Narromine	NSW	HatTrick
ARH01	TR6725	Reg4	2014	Rob Tuck, Newhaven, Yallaroi farm, Narromine	NSW	HatTrick
ARH01	TR6724	Reg4	2014	Rob Tuck, Newhaven, Yallaroi farm, Narromine	NSW	HatTrick
ARH01	10TEM005	Reg4	2010	Temora	NSW	Flipper
ARH01	5148	Reg4	2013	Kingsgrove	NSW	HatTrick
ARH01	TR6661	Reg4	2013	Kingsgrove	NSW	HatTrick
ARH01	TR6711	Reg4	2014	John Herbig, Back Merrigal, Chris Cooke	NSW	HatTrick
ARH01	TR6713	Reg4	2014	Greg Broughton, Myall Plains, Trangie agro Glenn Orman	NSW	HatTrick
ARH01	TR6712	Reg4	2014	Greg Broughton, Myall Plains, Trangie agro Glenn Orman	NSW	HatTrick
ARH01	TR5989	Reg4	2013	Garah	NSW	HatTrick
ARH01	TR5975	Reg4	2013	Garah	NSW	HatTrick
ARH01	TR5964	Reg4	2013	Garah	NSW	HatTrick
ARH01	TR5963	Reg4	2013	Garah	NSW	HatTrick
ARH01	TR5974	Reg4	2013	Garah	NSW	HatTrick
ARH01	TR5965	Reg4	2013	Garah	NSW	HatTrick
ARH01	TR5980	Reg4	2013	Garah	NSW	HatTrick ex Burrows
ARH01	TR5969	Reg4	2013	Garah	NSW	HatTrick
ARH01	TR5990	Reg4	2013	Garah	NSW	HatTrick ex Burrows
ARH01	TR5983	Reg4	2013	Garah	NSW	HatTrick ex Burrows
ARH01	TR5978	Reg4	2013	Garah	NSW	HatTrick
ARH01	TR5973	Reg4	2013	Garah	NSW	HatTrick
ARH01	TR5971	Reg4	2013	Garah	NSW	HatTrick
ARH01	TR5985	Reg4	2013	Garah	NSW	HatTrick
ARH01	TR5984	Reg4	2013	Garah	NSW	HatTrick
ARH01	TR5979	Reg4	2013	Garah	NSW	HatTrick
ARH01	TR5977	Reg4	2013	Garah	NSW	HatTrick
ARH01	TR5972	Reg4	2013	Garah	NSW	HatTrick
ARH01	TR5970	Reg4	2013	Garah	NSW	HatTrick
ARH01	TR5968	Reg4	2013	Garah	NSW	HatTrick
ARH01	TR5986	Reg4	2013	Garah	NSW	HatTrick ex Burrows
ARH01	TR5976	Reg4	2013	Garah	NSW	HatTrick ex Burrows
ARH01	TR5962	Reg4	2013	Garah	NSW	HatTrick
ARH01	TR5966	Reg4	2013	Garah	NSW	HatTrick
ARH01	TR6749	Reg4	2014	Adam Cannon, Oakleigh, Peak Hill	NSW	HatTrick
ARH01	TR7355	Reg3	2015	John Herbig Pineview S12 Pdk	NSW	HatTrick
ARH01	TR7356	Reg3	2015	John Herbig Pineview S12 Pdk	NSW	HatTrick
ARH01	TR7354	Reg3	2015	John Herbig Pineview S12 Pdk	NSW	HatTrick
ARH01	TR7357	Reg3	2015	John Herbig Pineview S12 Pdk	NSW	HatTrick
ARH01	TR7312	Reg3	2015	Daniel Cain Killarney	NSW	HatTrick
ARH01	TR7313	Reg3	2015	Daniel Cain Killarney	NSW	HatTrick
ARH01	TR7567	Reg3	2015	Orana, Richard Schwager, Spring Plains, 0429 957 138	NSW	HatTrick
ARH01	TR7563	Reg3	2015	Orana, Richard Schwager, Spring Plains, 0429 957 138	NSW	HatTrick
ARH01	TR7564	Reg3	2015	Orana, Richard Schwager, Spring Plains, 0429 957 138	NSW	HatTrick
ARH01	TR7423	Reg3	2015	Tony Quigley The Wilgas	NSW	HatTrick
ARH01	TR7421	Reg3	2015	Tony Quigley The Wilgas	NSW	HatTrick
ARH01	TR7212	Reg3	2015	Moore	NSW	HatTrick
ARH01	TR7114	Reg3	2015	Iona	NSW	HatTrick
ARH01	TR7469	Reg3	2015	Coonalpyn	SA	Striker
ARH01	TR7479	Reg3	2015	Tamworth	NSW	Monarch
ARH01	TR7523	Reg3	2015	North Star	NSW	HatTrick
ARH01	TR7522	Reg3	2015	North Star	NSW	HatTrick
ARH01	TR7516	Reg3	2015	North Star	NSW	HatTrick
ARH01	TR7515	Reg3	2015	North Star	NSW	HatTrick
ARH01	TR7511	Reg3	2015	Glenhoma, Mal Doolin, North Star	NSW	HatTrick
ARH01	TR7509	Reg3	2015	Glenhoma, Mal Doolin, North Star	NSW	HatTrick
ARH01	TR7510	Reg3	2015	Glenhoma, Mal Doolin, North Star	NSW	HatTrick
ARH01	TR7507	Reg3	2015	Glenhoma, Mal Doolin, North Star	NSW	HatTrick
ARH01	TR7508	Reg3	2015	Glenhoma, Mal Doolin, North Star	NSW	HatTrick
ARH01	TR7127	Reg3	2015	North Star	NSW	HatTrick
ARH01	TR7135	Reg3	2015	North Star	NSW	HatTrick
ARH01	TR7287	Reg3	2015	Andrew Gable, Glenrowan, Mullaley, Sam Simons	NSW	HatTrick
ARH01	TR7288	Reg3	2015	Andrew Gable, Glenrowan, Mullaley, Sam Simons	NSW	HatTrick
ARH01	TR7285	Reg3	2015	Andrew Gable, Glenrowan, Mullaley, Sam Simons	NSW	HatTrick
ARH01	TR7289	Reg3	2015	Andrew Gable, Glenrowan, Mullaley, Sam Simons	NSW	HatTrick
ARH01	TR7382	Reg3	2015	lona	NSW	HatTrick
ARH01	TR7378	Reg3	2015	Iona	NSW	Unknow
ARH01	TR6414	Reg3	2014	Ray Price Daljay Yallaroi NSW	NSW	HatTrick
ARH01	TR6412	Reg3	2014	Ray Price Daljay Yallaroi NSW	NSW	HatTrick
ARH01	TR6411	Reg3	2014	Ray Price Daljay Yallaroi NSW	NSW	HatTrick
ARH01	TR6401	Reg3	2014	Ray Price Daljay Yallaroi NSW	NSW	HatTrick
ARH01	TR6403	Reg3	2014	Ray Price Daljay Yallaroi NSW	NSW	HatTrick
ARH01	TR6404	Reg3	2014	Ray Price Daljay Yallaroi NSW	NSW	HatTrick
ARH01	TR6399	Reg3	2014	Ray Price Daljay Yallaroi NSW	NSW	HatTrick
ARH01	TR6398	Reg3	2014	Ray Price Daljay Yallaroi NSW	NSW	HatTrick
ARH01	TR6405	Reg3	2014	Ray Price Daljay Yallaroi NSW	NSW	HatTrick
ARH01	TR6406	Reg3	2014	Ray Price Daljay Yallaroi NSW	NSW	HatTrick
ARH01	TR6408	Reg3	2014	Ray Price Daljay Yallaroi NSW	NSW	HatTrick
ARH01	TR6409	Reg3	2014	Ray Price Daljay Yallaroi NSW	NSW	HatTrick
ARH01	TR6410	Reg3	2014	Ray Price Daljay Yallaroi NSW	NSW	HatTrick
ARH01	TR6827	Reg3	2014	Tamworth	NSW	Jim
ARH01	TR6830	Reg3	2014	Tamworth	NSW	Boundary
ARH01	TR6832	Reg3	2014	Tamworth	NSW	C1007
ARH01	TR6833	Reg3	2014	Tamworth	NSW	Mon (C857)
ARH01	TR6834	Reg3	2014	Tamworth	NSW	Kyabra
ARH01	TR6835	Reg3	2014	Tamworth	NSW	C912
ARH01	TR6797	Reg3	2014	Tamworth	NSW	G425
ARH01	TR6836	Reg3	2014	Tamworth	NSW	C1211
ARH01	TR6809	Reg3	2014	Tamworth	NSW	Gully
ARH01	TR6420	Reg3	2014	Sean Coleman, Nobby Park, Yallaroi	NSW	HatTrick
ARH01	TR6417	Reg3	2014	Sean Coleman, Nobby Park, Yallaroi	NSW	HatTrick
ARH01	TR6416	Reg3	2014	Sean Coleman, Nobby Park, Yallaroi	NSW	HatTrick
ARH01	TR6418	Reg3	2014	Sean Coleman, Nobby Park, Yallaroi	NSW	HatTrick
ARH01	TR6419	Reg3	2014	Sean Coleman, Nobby Park, Yallaroi	NSW	HatTrick
ARH01	TR6423	Reg3	2014	Sean Coleman, Nobby Park, Yallaroi	NSW	HatTrick
ARH01	TR6422	Reg3	2014	Sean Coleman, Nobby Park, Yallaroi	NSW	HatTrick
ARH01	TR6372	Reg3	2014	Sean Coleman, Nobby Park, Yallaroi	NSW	HatTrick
ARH01	TR6371	Reg3	2014	Sean Coleman, Nobby Park, Yallaroi	NSW	HatTrick
ARH01	TR6378	Reg3	2014	Sean Coleman, Nobby Park, Yallaroi	NSW	HatTrick
ARH01	TR6373	Reg3	2014	Sean Coleman, Nobby Park, Yallaroi	NSW	HatTrick
ARH01	TR6505	Reg3	2014	Sean Coleman, Nobby Park, Yallaroi	NSW	HatTrick
ARH01	TR6379	Reg3	2014	Sean Coleman, Nobby Park, Yallaroi	NSW	HatTrick
ARH01	TR6415	Reg3	2014	Sean Coleman, Nobby Park, Yallaroi	NSW	HatTrick
ARH01	TR6751	Reg3	2014	Simon Doolin, Cleveland, North Star	NSW	Flipper
ARH01	TR6754	Reg3	2014	Simon Doolin, Cleveland, North Star	NSW	Flipper
ARH01	TR6752	Reg3	2014	Simon Doolin, Cleveland, North Star	NSW	Flipper
ARH01	TR6753	Reg3	2014	Simon Doolin, Cleveland, North Star	NSW	Flipper
ARH01	TR6655	Reg3	2014	Ross Uebergang, Avoca, Blue Nobby rd, North Star; agro Leigh Norton B&W North Star	NSW	Boundary
ARH01	TR6656	Reg3	2014	Ross Uebergang, Avoca, Blue Nobby rd, North Star; agro Leigh Norton B&W North Star	NSW	Boundary
ARH01	TR6654	Reg3	2014	Ross Uebergang, Avoca, Blue Nobby rd, North Star; agro Leigh Norton B&W North Star	NSW	Boundary
ARH01	TR6657	Reg3	2014	Ross Uebergang, Avoca, Blue Nobby rd, North Star; agro Leigh Norton B&W North Star	NSW	Boundary
ARH01	TRTR5864	Reg3	2013	North Star	NSW	Flipper
ARH01	TR6616	Reg3	2014	Murray & Jock Woods, Glencoe Yallaroi agro Jack Wiliamson	NSW	HatTrick
ARH01	TR6614	Reg3	2014	Murray & Jock Woods, Glencoe Yallaroi agro Jack Wiliamson	NSW	HatTrick
ARH01	TR6615	Reg3	2014	Murray & Jock Woods, Glencoe Yallaroi agro Jack Wiliamson	NSW	HatTrick
ARH01	TR6617	Reg3	2014	Murray & Jock Woods, Glencoe Yallaroi agro Jack Wiliamson	NSW	HatTrick
ARH01	TR6613	Reg3	2014	Murray & Jock Woods, Glencoe Yallaroi agro Jack Wiliamson	NSW	HatTrick
ARH01	76_6360	Reg3	2014	Doolin, Glenhoma, North Star	NSW	Flipper
ARH01	68_6359	Reg3	2014	Doolin, Glenhoma, North Star	NSW	Flipper
ARH01	67_6362	Reg3	2014	Doolin, Glenhoma, North Star	NSW	Flipper
ARH01	65_6361	Reg3	2014	Doolin, Glenhoma, North Star	NSW	Flipper
ARH01	150_6594	Reg3	2014	Malcolm Lillyman, Windridge, North Star	NSW	HatTrick
ARH01	27_6597	Reg3	2014	Malcolm Lillyman, Windridge, North Star	NSW	HatTrick
ARH01	26_6595	Reg3	2014	Malcolm Lillyman, Windridge, North Star	NSW	HatTrick
ARH01	59_6601	Reg3	2014	Ian Bailey, mngr, Kindee, Blue Nobby rd agro Leigh Norton	NSW	HatTrick
ARH01	31_6602	Reg3	2014	Ian Bailey, mngr, Kindee, Blue Nobby rd agro Leigh Norton	NSW	HatTrick
ARH01	19_6603	Reg3	2014	Ian Bailey, mngr, Kindee, Blue Nobby rd agro Leigh Norton	NSW	HatTrick
ARH01	315_TR5877	Reg3	2013	Felton	QLD	HatTrick
ARH01	284_TR5846	Reg3	2013	Felton	QLD	HatTrick
ARH01	TR7169	Reg2	2015	Myall Vale, Sarah Leitch Cp in Floodway that had Cp in 2014	NSW	Boundary
ARH01	7195	Reg2	2015	Chris Cooke Elders Dubbo, Roger Pagan, Glenderry, Howards pdk	NSW	HatTrick
ARH01	TR7424	Reg2	2015	Tony Quigley The Wilgas	NSW	HatTrick
ARH01	TR7422	Reg2	2015	Tony Quigley The Wilgas	NSW	HatTrick
ARH01	TR7420	Reg2	2015	Tony Quigley The Wilgas	NSW	HatTrick
ARH01	7399	Reg2	2015	D & L Wise Glenrowan Warren (East)	NSW	unknown
ARH01	TR7400	Reg2	2015	D & L Wise Glenrowan Warren (East)	NSW	unknown
ARH01	TR7397	Reg2	2015	D & L Wise Glenrowan Warren (East)	NSW	unknown
ARH01	TR7398	Reg2	2015	D & L Wise Glenrowan Warren (East)	NSW	unknown
ARH01	TR7350	Reg2	2015	Baringa Phil Foran, Curban	NSW	unknown
ARH01	TR7349	Reg2	2015	Baringa Phil Foran, Curban	NSW	unknown
ARH01	7573	Reg2	2015	Narrabri Chris Smith farm, CGS	NSW	Boundary
ARH01	7572	Reg2	2015	Narrabri Chris Smith farm, CGS	NSW	Boundary
ARH01	7571	Reg2	2015	Narrabri Chris Smith farm, CGS	NSW	Boundary
ARH01	7574	Reg2	2015	Caraminyah	NSW	unknown
ARH01	TR7307	Reg2	2015	Caraminyah	NSW	unknown
ARH01	TR7143	Reg2	2015	Noondoo, Mungindi, Plain - Myall Euligal pdks	NSW	Kyabra
ARH01	TR7160	Reg2	2015	Noondoo, Mungindi, Plain - Myall Euligal pdks	NSW	Kyabra
ARH01	TR7146	Reg2	2015	Noondoo, Mungindi, Plain - Myall Euligal pdks	NSW	Kyabra
ARH01	TR7145	Reg2	2015	Noondoo, Mungindi, Plain - Myall Euligal pdks	NSW	Kyabra
ARH01	TR7142	Reg2	2015	Noondoo, Mungindi, Plain - Myall Euligal pdks	NSW	Kyabra
ARH01	TR7161	Reg2	2015	Noondoo, Mungindi, Plain - Myall Euligal pdks	NSW	Kyabra
ARH01	TR7362	Reg2	2015	Merridgerri East Woodlands	NSW	HatTrick
ARH01	TR7364	Reg2	2015	Merridgerri East Woodlands	NSW	HatTrick
ARH01	TR7361	Reg2	2015	Merridgerri East Woodlands	NSW	HatTrick
ARH01	TR7319	Reg2	2015	Edgeroi, Mick Heaney, Coonamble	NSW	HatTrick
ARH01	TR7320	Reg2	2015	Edgeroi, Mick Heaney, Coonamble	NSW	HatTrick
ARH01	TR7317	Reg2	2015	Edgeroi, Mick Heaney, Coonamble	NSW	HatTrick
ARH01	TR7326	Reg2	2015	Edgeroi, Mick Heaney, Coonamble	NSW	HatTrick
ARH01	TR7295	Reg2	2015	Narratigah, John & Tony Single, crop west of RLN15COO trial	NSW	HatTrick
ARH01	TR7292	Reg2	2015	Narratigah, John & Tony Single, crop west of RLN15COO trial	NSW	HatTrick
ARH01	TR7328	Reg2	2015	Edgeroi, Mick Heaney, Coonamble	NSW	HatTrick
ARH01	TR7316	Reg2	2015	Edgeroi, Mick Heaney, Coonamble	NSW	HatTrick
ARH01	TR7293	Reg2	2015	Narratigah, John & Tony Single, crop west of RLN15COO trial	NSW	HatTrick
ARH01	TR7291	Reg2	2015	Narratigah, John & Tony Single, crop west of RLN15COO trial	NSW	HatTrick
ARH01	TR7294	Reg2	2015	Narratigah, John & Tony Single, crop west of RLN15COO trial	NSW	HatTrick
ARH01	TR6620	Reg2	2014	Rob Carrigan, Sunnyridge, Garah, agro Iain Macpherson	NSW	"HatTrick" BUT probably Yorker
ARH01	TR6618	Reg2	2014	Rob Carrigan, Sunnyridge, Garah, agro Iain Macpherson	NSW	"HatTrick" BUT probably Yorker
ARH01	TR6619	Reg2	2014	Rob Carrigan, Sunnyridge, Garah, agro Iain Macpherson	NSW	"HatTrick" BUT probably Yorker
ARH01	TR6622	Reg2	2014	Rob Carrigan, Sunnyridge, Garah, agro Iain Macpherson	NSW	"HatTrick" BUT probably Yorker
ARH01	TR6621	Reg2	2014	Rob Carrigan, Sunnyridge, Garah NSW, agro Iain Macpherson	NSW	"HatTrick" BUT probably Yorker
ARH01	TR5918	Reg2	2013	Tooraweenah	NSW	HatTrick
ARH01	TR5929	Reg2	2013	Tooraweenah	NSW	HatTrick
ARH01	TR5944	Reg2	2013	Tooraweenah	NSW	HatTrick
ARH01	TR5943	Reg2	2013	Tooraweenah	NSW	HatTrick
ARH01	TR5941	Reg2	2013	Tooraweenah	NSW	HatTrick
ARH01	TR5939	Reg2	2013	Tooraweenah	NSW	HatTrick
ARH01	TR5938	Reg2	2013	Tooraweenah	NSW	HatTrick
ARH01	TR5927	Reg2	2013	Tooraweenah	NSW	HatTrick
ARH01	TR5925	Reg2	2013	Tooraweenah	NSW	HatTrick
ARH01	TR5923	Reg2	2013	Tooraweenah	NSW	HatTrick
ARH01	TR5937	Reg2	2013	Tooraweenah	NSW	HatTrick
ARH01	TR5928	Reg2	2013	Tooraweenah	NSW	HatTrick
ARH01	TR5916	Reg2	2013	Tooraweenah	NSW	HatTrick
ARH01	TR5934	Reg2	2013	Tooraweenah	NSW	HatTrick
ARH01	TR5942	Reg2	2013	Tooraweenah	NSW	HatTrick
ARH01	TR6716	Reg2	2014	Tom Woods, Lockwood, Narromine	NSW	HatTrick
ARH01	TR6626	Reg2	2014	Stuart Jamieson, Wilgawood, NE Boomi agro: Chris Teague	NSW	HatTrick
ARH01	TR6471	Reg2	2014	Scott Shepherd, Paddy's River, Gibsons Lane, Collie	NSW	HatTrick
ARH01	TR6451	Reg2	2014	Phil Malone, Terang, Gulargambone	NSW	HatTrick
ARH01	TR6445	Reg2	2014	Phil Malone, Terang, Gulargambone	NSW	HatTrick
ARH01	TR6446	Reg2	2014	Phil Malone, Terang, Gulargambone	NSW	HatTrick
ARH01	TR6448	Reg2	2014	Phil Malone, Terang, Gulargambone	NSW	HatTrick
ARH01	TR6447	Reg2	2014	Phil Malone, Terang, Gulargambone	NSW	HatTrick
ARH01	TR6450	Reg2	2014	Phil Malone, Terang, Gulargambone	NSW	HatTrick
ARH01	TR6681	Reg2	2014	Roger Pagan, Ardmona, Gilgandra, agro Chris Cooke	NSW	HatTrick
ARH01	TR6663	Reg2	2014	Roger Pagan, Ardmona, Gilgandra, agro Chris Cooke	NSW	HatTrick
ARH01	TR6826	Reg2	2014	Roger Pagan, Ardmona, Gilgandra, agro Chris Cooke	NSW	HatTrick
ARH01	TR6645	Reg2	2014	Roger Pagan, Ardmona, Gilgandra, agro Chris Cooke	NSW	HatTrick
ARH01	TR6643	Reg2	2014	Roger Pagan, Ardmona, Gilgandra, agro Chris Cooke	NSW	HatTrick
ARH01	TR6644	Reg2	2014	Roger Pagan, Ardmona, Gilgandra, agro Chris Cooke	NSW	HatTrick
ARH01	TR6679	Reg2	2014	Roger Pagan, Ardmona, Gilgandra, agro Chris Cooke	NSW	HatTrick
ARH01	TR6680	Reg2	2014	Roger Pagan, Ardmona, Gilgandra, agro Chris Cooke	NSW	HatTrick
ARH01	TR6691	Reg2	2014	Peter & Belinda Moereis, Palm View, Gilgandra	NSW	HatTrick
ARH01	TR6689	Reg2	2014	Peter & Belinda Moereis, Palm View, Gilgandra	NSW	HatTrick
ARH01	TR6695	Reg2	2014	Peter & Belinda Moereis, Palm View, Gilgandra	NSW	HatTrick
ARH01	TR6707	Reg2	2014	Murray Newbigging, Lone Wilga, Alagala rd, Narromine	NSW	HatTrick
ARH01	TR6485	Reg2	2014	Mick O'Brien, Glenmuir, Armatree	NSW	HatTrick
ARH01	TR6486	Reg2	2014	Mick O'Brien, Glenmuir, Armatree	NSW	HatTrick
ARH01	TR6483	Reg2	2014	Mick O'Brien, Glenmuir, Armatree	NSW	HatTrick
ARH01	TR6481	Reg2	2014	Mick O'Brien, Glenmuir, Armatree	NSW	HatTrick
ARH01	TR6482	Reg2	2014	Mick O'Brien, Glenmuir, Armatree	NSW	HatTrick
ARH01	TR6477	Reg2	2014	Mick O'Brien, Glenmuir, Armatree	NSW	HatTrick
ARH01	TR6683	Reg2	2014	Kevin Flinn, Iona, Montgomerys lne, Trangie	NSW	HatTrick
ARH01	TR6704	Reg2	2014	Kevin Flinn, Iona, Montgomerys lne, Trangie	NSW	HatTrick
ARH01	TR6705	Reg2	2014	Kevin Flinn, Iona, Montgomerys lne, Trangie	NSW	HatTrick
ARH01	TR6701	Reg2	2014	Kevin Flinn, Iona, Montgomerys lne, Trangie	NSW	HatTrick
ARH01	TR6508	Reg2	2014	Ken Foran, Rindogin, Gulargambone	NSW	HatTrick
ARH01	TR6720	Reg2	2014	Jack O'Brien, Ashburn, Gulargambone, agro Chris Cooke	NSW	HatTrick
ARH01	TR6435	Reg2	2014	Jack O'Brien Ashburn, Gulargambone, Giblin pdk, 7 Mile Rd	NSW	HatTrick
ARH01	TR6434	Reg2	2014	Jack O'Brien Ashburn, Gulargambone, Giblin pdk, 7 Mile Rd	NSW	HatTrick
ARH01	TR6439	Reg2	2014	Jack O'Brien Ashburn, Gulargambone, Giblin pdk, 7 Mile Rd	NSW	HatTrick
ARH01	TR6375	Reg2	2014	Gary Weston, Karrawingie, Gulagambone	NSW	HatTrick
ARH01	TR6474	Reg2	2014	Gary & Jenny Wrigley, Meryon, Warren	NSW	HatTrick
ARH01	TR6473	Reg2	2014	Gary & Jenny Wrigley, Meryon, Warren	NSW	HatTrick
ARH01	TR6472	Reg2	2014	Gary & Jenny Wrigley, Meryon, Warren	NSW	HatTrick
ARH01	TR6476	Reg2	2014	Gary & Jenny Wrigley, Meryon, Warren	NSW	HatTrick
ARH01	TR6475	Reg2	2014	Gary & Jenny Wrigley, Meryon, Warren	NSW	HatTrick
ARH01	TR6563	Reg2	2014	Duncan Ball, Pine Clump, Gulargambone	NSW	HatTrick
ARH01	TR6562	Reg2	2014	Duncan Ball, Pine Clump, Gulargambone	NSW	HatTrick
ARH01	TR6736	Reg2	2014	David Warren, Lochiel, Narromine-Tullamore Rd	NSW	HatTrick
ARH01	TR6739	Reg2	2014	David Warren, Lochiel, Narromine-Tullamore Rd	NSW	HatTrick
ARH01	TR6044	Reg2	2013	Curban	NSW	HatTrick
ARH01	TR6034	Reg2	2013	Curban	NSW	HatTrick
ARH01	TR6047	Reg2	2013	Curban	NSW	HatTrick
ARH01	TR6046	Reg2	2013	Curban	NSW	HatTrick
ARH01	TR6045	Reg2	2013	Curban	NSW	HatTrick
ARH01	TR6042	Reg2	2013	Curban	NSW	HatTrick
ARH01	TR6041	Reg2	2013	Curban	NSW	HatTrick
ARH01	TR6039	Reg2	2013	Curban	NSW	HatTrick
ARH01	TR6037	Reg2	2013	Curban	NSW	HatTrick
ARH01	TR6035	Reg2	2013	Curban	NSW	HatTrick
ARH01	TR6043	Reg2	2013	Curban	NSW	HatTrick
ARH01	TR6033	Reg2	2013	Curban	NSW	HatTrick
ARH01	TR6038	Reg2	2013	Curban	NSW	HatTrick
ARH01	TR6036	Reg2	2013	Curban	NSW	HatTrick
ARH01	TR6523	Reg2	2014	Craig Smith, Hayward, Gulargambone	NSW	HatTrick
ARH01	TR6526	Reg2	2014	Craig Smith, Hayward, Gulargambone	NSW	HatTrick
ARH01	TR6525	Reg2	2014	Craig Smith, Hayward, Gulargambone	NSW	HatTrick
ARH01	TR6738	Reg2	2014	Chris Roche, Yarrandale, Gulargambone	NSW	HatTrick
ARH01	TR6641	Reg2	2014	Chris Roche, Yarrandale, Gulargambone	NSW	HatTrick
ARH01	TR6798	Reg2	2014	Chris Roche, Yarrandale, Gulargambone	NSW	HatTrick
ARH01	TR6801	Reg2	2014	Chris Roche, Willaroo, Armatree	NSW	HatTrick
ARH01	TR6804	Reg2	2014	Chris Roche, Willaroo, Armatree	NSW	HatTrick
ARH01	TR6802	Reg2	2014	Chris Roche, Willaroo, Armatree	NSW	HatTrick
ARH01	TR6805	Reg2	2014	Chris Roche, Willaroo, Armatree	NSW	HatTrick
ARH01	TR6807	Reg2	2014	Chris Roche, Willaroo, Armatree	NSW	HatTrick
ARH01	TR6810	Reg2	2014	Chris Roche, Willaroo, Armatree	NSW	HatTrick
ARH01	TR6487	Reg2	2014	Archie Kennedy, Wangaratta, Warren	NSW	HatTrick
ARH01	TR6489	Reg2	2014	Archie Kennedy, Wangaratta, Warren	NSW	HatTrick
ARH01	TR6727	Reg2	2014	Anthony Tuck, Carisbrook, Narromine	NSW	HatTrick
ARH01	TR6537	Reg2	2014	Angus Wilson, Moonaloo, Limebon Rd, Tulloona; agro Stu Doyle; CP-W-CP; 2013 cp south over bore drain	NSW	HatTrick
ARH01	TR6633	Reg2	2014	Angus Wilson, Milroy, Tulloona agro Stu Doyle Agvista	NSW	HatTrick
ARH01	TR6632	Reg2	2014	Angus Wilson, Milroy, Tulloona NSW agro Stu Doyle Agvista	NSW	HatTrick
ARH01	TR6606	Reg2	2014	Angus Wilson, Colstoun Tulloona; agro Stu Doyle	NSW	HatTrick
ARH01	TR6607	Reg2	2014	Angus Wilson, Colstoun Tulloona; agro Stu Doyle	NSW	HatTrick
ARH01	TR6608	Reg2	2014	Angus Wilson, Colstoun Tulloona; agro Stu Doyle	NSW	HatTrick
ARH01	TR6604	Reg2	2014	Angus Wilson, Colstoun Tulloona; agro Stu Doyle	NSW	HatTrick
ARH01	TR6702	Reg2	2014	Andy Martin, Dulla Dulla, Narromine, Oakeys block	NSW	HatTrick
ARH01	TR6669	Reg2	2014	Andy Martin, Dulla Dulla, Narromine, Oakeys block	NSW	HatTrick
ARH01	TR6702	Reg2	2014	Andy Martin, Dulla Dulla, Narromine, Oakeys block	NSW	HatTrick
ARH01	TR6519	Reg2	2014	Andrew Peart, Karoona, Gulargambone	NSW	HatTrick
ARH01	TR6520	Reg2	2014	Andrew Peart, Karoona, Gulargambone	NSW	HatTrick
ARH01	TR6671	Reg2	2014	Andrew & Granth Fiddes, Mt Pleasant, Gilgandra, own seed	NSW	HatTrick
ARH01	TR6678	Reg2	2014	Andrew & Granth Fiddes, Mt Pleasant, Gilgandra, Agrigrain seed	NSW	HatTrick
ARH01	TR6667	Reg2	2014	Andrew & Granth Fiddes, Mt Pleasant, Gilgandra, Agrigrain seed	NSW	HatTrick
ARH01	TR6668	Reg2	2014	Andrew & Granth Fiddes, Mt Pleasant, Gilgandra, Agrigrain seed	NSW	HatTrick
ARH01	TR7491	Reg1	2015	dalby	????	unknown
ARH01	TR7489	Reg1	2015	Laurel Villa, John & Paul Griffiths, Dalby agro Belinda Chase	NSW	HatTrick or Boundary
ARH01	TR7490	Reg1	2015	Laurel Villa, John & Paul Griffiths, Dalby agro Belinda Chase	NSW	HatTrick or Boundary
ARH01	TR7486	Reg1	2015	Laurel Villa, John & Paul Griffiths, Dalby agro Belinda Chase	NSW	HatTrick or Boundary
ARH01	TR7487	Reg1	2015	Laurel Villa, John & Paul Griffiths, Dalby agro Belinda Chase	NSW	HatTrick or Boundary
ARH01	TR15001	Reg1	2015	Ginde	QLD	unknown
ARH01	TR7554	Reg1	2015	Ginde	NSW	Boundary
ARH01	TR7553	Reg1	2015	Goondiwindi	NSW	Yorker
ARH01	t122439	Reg1	2010	Gindie - Central QLD	QLD	Macarena
ARH01	TR5844	Reg1	2013	Gindie	QLD	Kyabra
ARH02	FT15077	Reg6	2015	Coonalpyn	SA	Striker
ARH02	FT15075	Reg6	2015	Balaklava	SA	Slasher
ARH02	15CUR002	Reg5	2015	Curyo	VIC	Genesis090
ARH02	396_MUR005	Reg5	2013	Murtoa	VIC	Genesis090
ARH02	TR7560	Reg4	2013	Murtoa	VIC	Slasher
ARH02	TR7558	Reg4	2015	Marlow, Phil Harris, Rowena agro Brad Coleman	NSW	HatTrick
ARH02	TR7559	Reg4	2015	Marlow, Phil Harris, Rowena agro Brad Coleman	NSW	HatTrick
ARH02	TR7561	Reg4	2015	Marlow, Phil Harris, Rowena agro Brad Coleman	NSW	HatTrick
ARH02	TR7405	Reg4	2015	Glenburn	NSW	HatTrick
ARH02	TR7403	Reg4	2015	Glenburn	NSW	HatTrick
ARH02	TR7402	Reg4	2015	Glenburn	NSW	HatTrick
ARH02	TR7406	Reg4	2015	Glenburn	NSW	HatTrick
ARH02	TR5959	Reg4	2013	Garah	NSW	HatTrick
ARH02	TR6744	Reg4	2014	AGnVET Trial, T & C Morrison, Tarlemara, Forbes	NSW	Slasher
ARH02	TR7418	Reg2	2015	Mumblebone Warren	NSW	HatTrick
ARH02	TR7417	Reg2	2015	Mumblebone Warren	NSW	HatTrick
ARH02	TR7416	Reg2	2015	Mumblebone Warren	NSW	HatTrick
ARH02	TR7415	Reg2	2015	Mumblebone Warren	NSW	HatTrick
ARH02	TR7304	Reg2	2015	Caraminyah	NSW	unknown
ARH02	TR5931	Reg2	2013	Tooraweenah	NSW	HatTrick
ARH02	TR6731	Reg2	2014	Tom Woods, Lockwood, Narromine	NSW	HatTrick
ARH02	TR6444	Reg2	2014	Phil Malone, Terang, Gulargambone	NSW	HatTrick
ARH02	TR6443	Reg2	2014	Jack O'Brien Ashburn, Gulargambone, Giblin pdk, 7 Mile Rd	NSW	HatTrick
ARH02	TR6441	Reg2	2014	Jack O'Brien Ashburn, Gulargambone, Giblin pdk, 7 Mile Rd	NSW	HatTrick
ARH02	TR6437	Reg2	2014	Jack O'Brien Ashburn, Gulargambone, Giblin pdk, 7 Mile Rd	NSW	HatTrick
ARH02	TR6506	Reg2	2014	Gary Weston, Karrawingie, Gulagambone	NSW	HatTrick
ARH02	TR6735	Reg2	2014	David Warren, Lochiel, Narromine-Tullamore Rd	NSW	HatTrick
ARH03	TRFT13097-3	Reg6	2013	Kingsford	SA	CICA 1152
ARH03	13CUR007	Reg5	2015	Curyo	VIC	Genesis090
ARH03	14DON002	Reg5	2014	Donald	VIC	Slasher
ARH03	TR5982	Reg4	2013	Garah	NSW	HatTrick
ARH03	TR7261	Reg3	2013	Garah	NSW	HatTrick
ARH03	TR7310	Reg3	2015	Daniel Cain Killarney	NSW	HatTrick
ARH03	TR6370	Reg3	2014	Sean Coleman, Nobby Park, Yallaroi	NSW	HatTrick
ARH03	TR6382	Reg3	2014	Sean Coleman, Nobby Park, Yallaroi	NSW	HatTrick
ARH03	TR6820	Reg3	2014	Sean Coleman, Nobby Park, Yallaroi	NSW	HatTrick
ARH03	TR6821	Reg3	2014	Max Webster, Jondaryan, QLD; isolate ex Sue Thompson	NSW	HatTrick
ARH03	TR6816	Reg3	2014	Max Webster, Jondaryan, QLD; isolate ex Sue Thompson	NSW	HatTrick
ARH03	TR7306	Reg2	2015	Caraminyah	NSW	unknown
ARH03	TR7303	Reg2	2015	Caraminyah	NSW	unknown
ARH03	TR5924	Reg2	2013	Tooraweenah	NSW	HatTrick
ARH03	TR6818	Reg2	2014	Chris Roche, Willaroo, Armatree	NSW	HatTrick
ARH03	TR6534	Reg2	2014	Angus Wilson, Moonaloo, Limebon Rd, Tulloona	NSW	HatTrick
ARH04	TR15033	Reg6	2014	Angus Wilson, Moonaloo, Limebon Rd, Tulloona	NSW	HatTrick
ARH04	FT15028	Reg6	2014	Weetula	SA	Genesis090
ARH04	FT13092-2	Reg6	2013	Kingsford	SA	Genesis090
ARH04	TR7343	Reg4	2015	Barry Malone Kooringle Bore Pdk	NSW	HatTrick
ARH04	TR7300	Reg4	2015	Barry Malone Kooringle Bore Pdk	NSW	HatTrick
ARH04	TR7260	Reg3	2015	Barry Malone Kooringle Bore Pdk	NSW	HatTrick
ARH04	TR7381	Reg3	2015	lona	???	HatTrick
ARH04	TR6400	Reg3	2014	Ray Price Daljay Yallaroi NSW	NSW	HatTrick
ARH04	TR7193	Reg2	2015	Tim Brooker CGS, Wee Waa via Tim Weaver	NSW	unknown
ARH04	TR7305	Reg2	2015	Caraminyah	NSW	unknown
ARH04	TR7159	Reg2	2015	Noondoo, Mungindi, Plain - Myall Euligal pdks	NSW	Kyabra
ARH04	TR7363	Reg2	2015	Merridgerri East Woodlands	NSW	HatTrick
ARH04	TR6737	Reg2	2014	David Warren, Lochiel, Narromine-Tullamore Rd	NSW	HatTrick
ARH05	FT15006	Reg6	2015	Weetula, Yorke Penninsula	SA	Genesis090
ARH05	FT15012	Reg6	2015	Coonalpyn	SA	Striker
ARH05	FT13097-2	Reg6	2013	Kingsford	SA	CICA 1152
ARH05	FT13093-4	Reg6	2013	Kingsford	SA	Genesis090
ARH05	15DON006	Reg5	2015	Donald	VIC	Genesis090
ARH05	15DON008	Reg5	2015	Donald	VIC	Genesis090
ARH05	TR5996	Reg4	2013	Garah	NSW	HatTrick ex Burrows
ARH05	TR5987	Reg4	2013	Garah	NSW	HatTrick ex Burrows
ARH05	TR7379	Reg3	2015	Iona	NSW	unknown
ARH05	TR5865	Reg3	2013	North Star	NSW	HatTrick
ARH05	TR7360	Reg2	2015	Merridgerri East Woodlands	NSW	HatTrick
ARH05	TR7547	Reg1	2015		QLD-USQ	unknown
ARH06	FT13094-2	Reg6	2013	Kingsford	SA	Genesis090
ARH06	FT13092-7	Reg6	2013	Kingsford	SA	Genesis090
ARH06	14HOR010	Reg5	2014	Horsham	VIC	Genesis 079
ARH06	TR6715	Reg4	2014	Greg Broughton, Myall Plains, Trangie agro Glenn Orman	NSW	HatTrick
ARH06	TR6770	Reg3	2014	Simon Doolin, Cleveland, North Star	NSW	Flipper
ARH06	TR5930	Reg2	2013	Tooraweenah	NSW	HatTrick
ARH06	TR6677	Reg2	2014	Roger Pagan, Ardmona, Gilgandra, agro Chris Cooke	NSW	HatTrick
ARH06	TR6479	Reg2	2014	Roger Pagan, Ardmona, Gilgandra, agro Chris Cooke	NSW	HatTrick
ARH06	TR6488	Reg2	2014	Archie Kennedy, Wangaratta, Warren	NSW	HatTrick
ARH06	TR6718	Reg2	2014	Andy Martin, Dulla Dulla, Narromine, Oakeys block	NSW	HatTrick
ARH06	TR6730	Reg2	2014	Andy Martin, Dulla Dulla, Narromine, Oakeys block	NSW	HatTrick
ARH06	TR7084	Reg1	2015	Goondiwindi	NSW	HatTrick
ARH07	TR6723	Reg4	2015	Goondiwindi	NSW	HatTrick
ARH07	TR6722	Reg4	2015	Goondiwindi	NSW	HatTrick
ARH07	TR6664	Reg4	2014	John Herbig, Back Merrigal, Chris Cooke	NSW	HatTrick
ARH07	TR6741	Reg4	2014	AGnVET Trial, T & C Morrison, Tarlemara, Forbes	NSW	Slasher
ARH07	TR6743	Reg4	2014	AGnVET Trial, T & C Morrison, Tarlemara, Forbes	NSW	Slasher
ARH07	TR6646	Reg2	2014	Roger Pagan, Ardmona, Gilgandra, agro Chris Cooke	NSW	HatTrick
ARH07	TR6700	Reg2	2014	Kevin Flinn, Iona, Montgomerys lne, Trangie	NSW	HatTrick
ARH07	TR6795	Reg2	2014	Chris Roche, Yarrandale, Gulargambone	NSW	HatTrick
ARH07	TR6808	Reg2	2014	Chris Roche, Yarrandale, Gulargambone	NSW	HatTrick
ARH07	TR6719	Reg2	2014	Andy Martin, Dulla Dulla, Narromine, Oakeys block	NSW	HatTrick
ARH07	TR6732	Reg2	2014	Andy Martin, Dulla Dulla, Narromine, Oakeys block	NSW	HatTrick
ARH08	14DON005	Reg5	2014	Donald	VIC	Slasher
ARH08	14DON004	Reg5	2015	Donald	VIC	Genesis090
ARH08	TR6740	Reg4	2014	John Herbig, Back Merrigal, Chris Cooke	NSW	HatTrick
ARH08	TR6402	Reg3	2014	Ray Price Daljay Yallaroi NSW	NSW	HatTrick
ARH08	TR6425	Reg3	2014	Sean Coleman, Nobby Park, Yallaroi	NSW	HatTrick
ARH08	TR6421	Reg3	2014	Sean Coleman, Nobby Park, Yallaroi	NSW	HatTrick
ARH08	TR6374	Reg3	2014	Sean Coleman, Nobby Park, Yallaroi	NSW	HatTrick
ARH08	TR5940	Reg2	2013	Tooraweenah	NSW	Kyabra
ARH08	TR6509	Reg2	2014	Ken Foran, Rindogin, Gulargambone	NSW	HatTrick
ARH08	TR6442	Reg2	2014	Jack O'Brien Ashburn, Gulargambone, Giblin pdk, 7 Mile Rd	NSW	HatTrick
ARH09	FT13095-6	Reg6	2013	Kingsford	SA	Genesis090
ARH09	FT13095-1	Reg6	2013	Kingsford	SA	CICA 1152
ARH09	14HOR008	Reg5	2014	Horsham	VIC	Genesis 079
ARH09	TR6750	Reg4	2014	Adam Cannon, Oakleigh, Peak Hill	NSW	HatTrick
ARH09	TR6529	Reg3	2014	Sean Coleman, Nobby Park, Yallaroi	NSW	Kyabra
ARH09	TR7327	Reg2	2015	Edgeroi, Mick Heaney, Coonamble	NSW	HatTrick
ARH09	TR6674	Reg2	2014	Andrew & Granth Fiddes, Mt Pleasant, Gilgandra, own seed	NSW	HatTrick
ARH10	TR6376	Reg3	2014	Sean Coleman, Nobby Park, Yallaroi	NSW	HatTrick
ARH10	TR6380	Reg3	2014	Sean Coleman, Nobby Park, Yallaroi	NSW	HatTrick
ARH10	TR6381	Reg3	2014	Sean Coleman, Nobby Park, Yallaroi	NSW	HatTrick
ARH10	TR6384	Reg3	2014	Sean Coleman, Nobby Park, Yallaroi	NSW	HatTrick
ARH10	TR7144	Reg2	2015	Noondoo, Mungindi, Plain - Myall Euligal pdks	NSW	Kyabra
ARH10	TR6433	Reg2	2014	Jack O'Brien Ashburn, Gulargambone, Giblin pdk, 7 Mile Rd	NSW	HatTrick
ARH11	FT15002	Reg6	2015	Weetula, Yorke Penninsula	SA	Genesis090
ARH11	FT13092-1	Reg6	2013	Kingsford	SA	Genesis090
ARH11	FT13097-5	Reg6	2013	Kingsford	SA	CICA 1152
ARH11	14HOR009	Reg5	2014	Horsham	VIC	Genesis 079
ARH11	TR6714	Reg4	2014	Greg Broughton, Myall Plains, Trangie agro Glenn Orman	NSW	Kyabra
ARH11	TRTR5926	Reg2	2013	Tooraweenah	NSW	HatTrick
ARH12	TR7478	Reg5	2015	Donald	VIC	Slasher
ARH12	14HOR011	Reg5	2014	Horsham	VIC	Monarch
ARH12	14HOR013	Reg5	2014	Horsham	VIC	Monarch
ARH12	14HOR007	Reg5	2014	Horsham	VIC	Genesis 079
ARH12	TR7348	Reg2	2015	Baringa Phil Foran, Curban	NSW	unknown
ARH13	TR7252	Reg4	2015	Lagnacourt Past Co, Morialta Junction Top Lowlands pdk	NSW	unknown
ARH13	TR7251	Reg4	2015	Lagnacourt Past Co, Morialta Junction Top Lowlands pdk	NSW	HatTrick
ARH13	TR7253	Reg2	2015	Lagnacourt Past Co, Morialta Junction Top Lowlands pdk	NSW	HatTrick
ARH13	TR7254	Reg2	2015	Lagnacourt Past Co, Morialta Junction Top Lowlands pdk	NSW	HatTrick
ARH13	TR7197	Reg2	2015	John Herbig Pineview Collie (W1)	NSW	?
ARH14	TR6052	Reg2	2013	Curban	NSW	HatTrick
ARH14	TR6049	Reg2	2013	Curban	NSW	HatTrick
ARH14	TR6051	Reg2	2013	Curban	NSW	HatTrick
ARH14	TR6053	Reg2	2013	Curban	NSW	HatTrick
ARH14	TR6048	Reg2	2013	Curban	NSW	HatTrick
ARH15	TR6755	Reg3	2014	Simon Doolin, Cleveland, North Star	NSW	Flipper
ARH15	TR6710	Reg2	2014	Murray Newbigging, Lone Wilga, Alagala rd, Narromine	NSW	HatTrick
ARH15	TR6717	Reg2	2014	Andy Martin, Dulla Dulla, Narromine, Oakeys block	NSW	HatTrick
ARH15	TR6726	Reg2	2014	Andy Martin, Dulla Dulla, Narromine, Oakeys block	NSW	HatTrick
ARH16	TR7177	Reg2	2015	Narrabri	NSW	HatTrick FB105
ARH16	TR7178	Reg2	2015	Narrabri	NSW	HatTrick FB105
ARH16	TRTR5935	Reg2	2013	Tooraweenah	NSW	HatTrick
ARH16	TR6490	Reg2	2014	Archie Kennedy, Wangaratta, Warren	NSW	HatTrick
ARH17	FT13092-5	Reg6	2013	Kingsford	SA	Genesis090
ARH17	14HOR001	Reg5	2014	Horsham	VIC	Genesis 090
ARH17	14HOR005	Reg5	2014	Horsham	VIC	Genesis 090
ARH17	TR6507	Reg2	2014	Ken Foran, Rindogin, Gulargambone	NSW	HatTrick
ARH18	TR7517	Reg3	2015	North Star	NSW	HatTrick
ARH18	TR7137	Reg3	2015	North Star	NSW	HatTrick
ARH18	TR7324	Reg2	2015	Edgeroi, Mick Heaney, Coonamble	NSW	HatTrick
ARH19	TR6819	Reg3	2014	Jondaryan, QLD; isolate ex Sue Thompson	NSW	HatTrick
ARH19	TR6729	Reg2	2014	Anthony Tuck, Carisbrook, Narromine	NSW	HatTrick
ARH19	TR6666	Reg2	2014	Mt Pleasant, Gilgandra, Agrigrain seed	NSW	HatTrick
ARH20	15Cur004	Reg5	2015	Curyo	VIC	Genesis090
ARH20	15CUR003	Reg5	2015	Curyo	VIC	Genesis090
ARH20	15CUR005	Reg5	2015	Curyo	VIC	Genesis090
ARH21	FT15010	Reg6	2015	Coonalpyn	SA	Striker
ARH21	TR6424	Reg3	2014	Sean Coleman, Nobby Park, Yallaroi	NSW	HatTrick
ARH22	TR7299	Reg4	2015	Calga	NSW	HatTrick
ARH22	TR6040	Reg2	2013	Curban	NSW	HatTrick
ARH23	FT15016	Reg5	2015	Donald	VIC	Slasher
ARH23	T12460	Reg1		Gindie	QLD	Kyabra
ARH24	TR5919	Reg2	2013	Tooraweenah	NSW	HatTrick
ARH24	TR6684	Reg2	2014	Roger Pagan, Ardmona, Gilgandra, agro Chris Cooke	NSW	HatTrick
ARH25	TR6692	Reg2	2014	Peter & Belinda Moereis, Palm View, Gilgandra	NSW	HatTrick ex Burrows
ARH25	TR6478	Reg2	2014	Mick O'Brien, Glenmuir, Armatree	NSW	HatTrick
ARH26	unknown	Reg6	2013	Tooraweenah	NSW	HatTrick
ARH26	TR5921	Reg2	2013	Tooraweenah	NSW	HatTrick
ARH27	14HOR004	Reg5	2014	Horsham	VIC	Genesis 090
ARH27	TR6831	Reg3	2014	Max Webster, Aura Lea, Jondaryan, QLD; isolate ex Sue Thompson	NSW	HatTrick
ARH28	TR6733	Reg2	2014	Tom Woods, Lockwood, Narromine	NSW	HatTrick
ARH28	TR6734	Reg2	2014	Tom Woods, Lockwood, Narromine	NSW	HatTrick
ARH29	TR5992	Reg4	2013	Garah	NSW	HatTrick ex Burrows
ARH29	TR6653	Reg3	2014	, Blue Nobby rd, North Star; agro Leigh Norton B&W North Star	NSW	Boundary
ARH30	FT13094-3	Reg6	2013	Kingsford	SA	Genesis090
ARH30	TR7488	Reg1	2015	Laurel Villa, John & Paul Griffiths, Dalby agro Belinda Chase	NSW	HatTrick or Boundary
ARH31	FT13096-1	Reg6	2013	Kingsford	SA	CICA 1152
ARH31	Ft13096-1	Reg6	2013	Kingsford	SA	CICA 1152
ARH32	TR7325	Reg2	2015	Edgeroi, Mick Heaney, Coonamble	NSW	HatTrick
ARH33	TR7408	Reg4	2015	Meryon	NSW	HatTrick
ARH34	TR7180	Reg2	2015	Meryon	NSW	HatTrick
ARH35	TR7179	Reg2	2015	Narrabri	NSW	HatTrick FB105
ARH36	FT13093-1	Reg6	2013	Kingsford	SA	Genesis090
ARH37	TR5932	Reg2	2013	Tooraweenah	NSW	HatTrick
ARH38	14HOR002	Reg5	2014	Horsham	VIC	Genesis 090
ARH39	TR6436	Reg2	2014	Jack O'Brien Ashburn, Gulargambone, Giblin pdk, 7 Mile Rd	NSW	HatTrick
ARH40	TR7213	Reg3	2015	Moore	NSW	HatTrick
ARH41	TR7311	Reg3	2015	Daniel Cain Killarney	NSW	HatTrick
ARH42	TR7318	Reg2	2015	Edgeroi, Mick Heaney, Coonamble	NSW	HatTrick
ARH43	TR7404	Reg4	2015	Glenburn	NSW	HatTrick
ARH44	TR6440	Reg2	2014	Jack O'Brien Ashburn, Gulargambone, Giblin pdk, 7 Mile Rd	NSW	HatTrick
ARH45	TR6383	Reg3	2014	Sean Coleman, Nobby Park, Yallaroi	NSW	HatTrick
ARH46	TR6800	Reg2	2014	Chris Roche, Willaroo, Armatree	NSW	HatTrick
ARH47	TR6377	Reg3	2014	Sean Coleman, Nobby Park, Yallaroi	NSW	HatTrick
ARH48	T124A	Reg1	2010	Gindie - Central QLD	QLD	Macarena
ARH49	FT13094-5	Reg6	2013	Kingsford	SA	Genesis090
ARH50	TR5917	Reg2	2013	Tooraweenah	NSW	HatTrick
ARH51	TR6703	Reg2	2014	Kevin Flinn, Iona, Montgomerys lne, Trangie	NSW	HatTrick
ARH52	TR6694	Reg2	2014	Peter & Belinda Moereis, Palm View, Gilgandra	NSW	HatTrick ex Burrows
ARH53	10TEM018	Reg4	2013	Temora	NSW	Yorker
ARH54	TR7095	Reg2	2015	The Clump Rd, Edgeroi	NSW	HatTrick
ARH55	TR7217	Reg3	2015	Moore	NSW	HatTrick
ARH56	FT13094-1	Reg6	2013	Kingsford	SA	Genesis090
ARH57	15CUR01	Reg5	2015	Curyo	VIC	Genesis090
ARH58	TR7557	Reg4	2015	Marlow, Phil Harris, Rowena agro Brad Coleman	NSW	HatTrick
ARH59	TR15002	Reg1	2015	Marlow, Phil Harris, Rowena agro Brad Coleman	NSW	HatTrick
ARH60	TR5945	Reg2	2013	Tooraweenah	NSW	HatTrick
ARH61	TR6676	Reg2	2014	Roger Pagan, Ardmona, Gilgandra, agro Chris Cooke	NSW	HatTrick
ARH62	TR7309	Reg3	2014	Roger Pagan, Ardmona, Gilgandra, agro Chris Cooke	NSW	HatTrick
ARH63	TRTR5845	Reg3	2013	Emerald	QLD	Pistol
ARH64	TR7239	Reg1	2015	jeremydawson@mcagoondi.com.au MCA	NSW	Boundary
ARH65	T124B	Reg1	2010	Gindie - Central QLD	QLD	Macarena
ARH66	15DON016	Reg5	2015	Donald	VIC	Slasher
ARH66	TR5995	Reg4	2013	Garah	NSW	HatTrick ex Burrows
ARH66	TR5993	Reg4	2013	Garah	NSW	HatTrick ex Burrows
ARH66	TR5994	Reg4	2013	Garah	NSW	HatTrick ex Burrows
ARH66	TR5991	Reg4	2013	Garah	NSW	HatTrick
											3

## Sheet: Table 2
Isolate	Host Cultivar	Year Collected	Pathogenecity rating
TR5966	HatTrick	2013	Low
FT13092_2	Genesis090	2013	High
FT13092_3	Genesis090	2013	High
FT13092_4	Genesis090	2013	High
FT13092_5	Genesis090	2013	High
FT13092_6	Genesis090	2013	High
FT13093_1	Genesis090	2013	High
FT13093_2	Genesis090	2013	High
FT13093_3	Genesis090	2013	High
FT13093_4	Genesis090	2013	Moderate
FT13093_5	Genesis090	2013	High
FT13093_6	Genesis090	2013	Low
FT13095_1	CICA 1152	2013	Low
FT13095_2	CICA 1152	2013	Low
FT13095_3	CICA 1152	2013	Low
FT13095_4	CICA 1152	2013	Low
FT13096_1	CICA 1152	2013	Low
FT13096_2	CICA 1152	2013	Low
FT13096_3	CICA 1152	2013	Low
FT13096_4	CICA 1152	2013	Low
FT13096_5	CICA 1152	2013	Low
FT13097_1	CICA 1152	2013	Low
FT13097_2	CICA 1152	2013	Low
FT13097_3	CICA 1152	2013	Low
FT13097_4	CICA 1152	2013	Low
FT13093_6	Genesis090	2013	Low
TR5864	Flipper	2013	Low
TR5865	HatTrick	2013	Low
TR5877	HatTrick	2013	Low
TR5916	HatTrick	2013	Low
TR5928	HatTrick	2013	High
TR5940	HatTrick	2013	Low
TR5959	HatTrick	2013	Low
TR5962	HatTrick	2013	Low
TR5976	HatTrick ex Burrows	2013	Low
TR5981	HatTrick ex Burrows	2013	Low
TR6043	HatTrick	2013	Low
TR6048	HatTrick	2013	Low
TR5917	HatTrick	2013	Low
TR5919	HatTrick	2013	High
TR5920	HatTrick	2013	Low
TR5921	HatTrick	2013	Low
TR5923	HatTrick	2013	Low
TR5925	HatTrick	2013	Moderate
TR5926	HatTrick	2013	Low
TR5927	HatTrick	2013	Moderate
TR5930	HatTrick	2013	Low
TR5931	HatTrick	2013	Moderate
TR5932	HatTrick	2013	Low
TR5933	HatTrick	2013	Low
TR5935	HatTrick	2013	Low
TR5936	HatTrick	2013	Low
TR5938	HatTrick	2013	Low
TR5939	HatTrick	2013	Low
TR5941	HatTrick	2013	Low
TR5942	HatTrick	2013	Low
TR5943	HatTrick	2013	Low
TR5944	HatTrick	2013	Low
TR5945	HatTrick	2013	Low
TR5968	HatTrick	2013	Low
TR5970	HatTrick	2013	Low
TR5972	HatTrick	2013	Low
TR5982	HatTrick ex Burrows	2013	Low
TR5929	HatTrick	2013	Low
TR5967	HatTrick	2013	Low
TR5971	HatTrick	2013	Low
TR5973	HatTrick	2013	Low
TR5978	HatTrick ex Burrows	2013	Low
TR6035	HatTrick	2013	Low
TR6036	HatTrick	2013	Low
TR6037	HatTrick	2013	Low
TR6039	HatTrick	2013	Low
TR6040	HatTrick	2013	Low
TR6041	HatTrick	2013	High
TR6042	HatTrick	2013	High
TR6045	HatTrick	2013	Low
TR6034	HatTrick	2013	High
TR6051	HatTrick	2013	Low
TR6052	HatTrick	2013	Low
TR5980	HatTrick ex Burrows	2013	Low
TR6044	HatTrick	2013	Low
TR5965	HatTrick	2013	Low
TR5963	HatTrick	2013	Low
13min001	Genesis090	2013	Low
13mur001	Slasher	2013	Low
FT13092_1	Genesis090	2013	High
TR5918	HatTrick	2013	Low
TR5964	HatTrick	2013	High
TR5969	HatTrick	2013	Low
TR5975	HatTrick	2013	Low
FT13095_6	CICA 1152	2013	Low
TR5979	HatTrick ex Burrows	2013	Low
TR6046	HatTrick	2013	Low
TR6047	HatTrick	2013	Low
TR5924	HatTrick	2013	Low
TR5937	HatTrick	2013	Low
TR5974	HatTrick	2013	Low
13MAR002	Slasher	2013	Low
TR6400	HatTrick	2014	High
TR6403	HatTrick	2014	High
TR6405	HatTrick	2014	High
TR6406	HatTrick	2014	High
TR6415	HatTrick	2014	High
TR6417	HatTrick	2014	High
TR6421	HatTrick	2014	High
TR6422	HatTrick	2014	High
14HOR 017	Genesis 425	2014	High
14DON003	Slasher	2014	High
14DON004	Slasher	2014	High
FT14041	Monarch	2014	High
TR6519	HatTrick	2014	Moderate
TR6522	HatTrick	2014	Moderate
TR6523	HatTrick	2014	Moderate
TR6535	HatTrick	2014	Moderate
TR6538	HatTrick	2014	Moderate
14038	Monarch	2014	Moderate
14039	Monarch	2014	Moderate
14040	Monarch	2014	Moderate
TR6370	HatTrick	2014	Low
TR6371	HatTrick	2014	Low
TR6372	HatTrick	2014	Low
TR6374	HatTrick	2014	Low
TR6376	HatTrick	2014	Low
TR6378	HatTrick	2014	Low
TR6381	HatTrick	2014	Low
TR6382	HatTrick	2014	Low
TR6401	HatTrick	2014	Low
TR6402	HatTrick	2014	Low
TR6404	HatTrick	2014	Low
TR6407	HatTrick	2014	Low
TR6408	HatTrick	2014	Low
TR6409	HatTrick	2014	Low
TR6410	HatTrick	2014	Low
TR6411	HatTrick	2014	Low
TR6412	HatTrick	2014	Low
TR6413	HatTrick	2014	Low
TR6414	HatTrick	2014	Low
TR6416	HatTrick	2014	Low
TR6418	HatTrick	2014	Low
TR6419	HatTrick	2014	Low
TR6420	HatTrick	2014	Low
TR6423	HatTrick	2014	Low
TR6424	HatTrick	2014	Low
TR6462	HatTrick	2014	Low
TR6463	HatTrick	2014	Low
TR6464	HatTrick	2014	Low
TR6540	HatTrick	2014	Low
TR6544	HatTrick	2014	Low
TR6545	HatTrick	2014	Low
TR6546	HatTrick	2014	Low
TR6547	HatTrick	2014	Low
TR6601	HatTrick	2014	Low
TR6602	HatTrick	2014	Low
TR6620	HatTricK*	2014	Low
TR6636	HatTrick	2014	Low
TR6690	HatTrick	2014	Low
TR6691	HatTrick	2014	Low
TR6692	HatTrick	2014	Low
TR6693	HatTrick	2014	Low
TR6694	HatTrick	2014	Low
TR6695	HatTrick	2014	Low
TR6704	HatTrick	2014	Low
TR6706	HatTrick	2014	Low
TR6707	HatTrick	2014	Low
TR6709	HatTrick	2014	Low
TR6710	HatTrick	2014	Low
TR6747	HatTrick	2014	Low
TR6748	HatTrick	2014	Low
TR6749	HatTrick	2014	Low
TR6750	HatTrick	2014	Low
TR6795	HatTrick	2014	Low
TR6796	HatTrick	2014	Low
TR6800	HatTrick	2014	Low
TR6801	HatTrick	2014	Low
TR6802	HatTrick	2014	Low
14HOR 001	Genesis 090	2014	Low
14HOR 002	Genesis 090	2014	Low
14HOR 003	Genesis 090	2014	Low
14HOR 004	Genesis 090	2014	Low
14HOR 005	Genesis 090	2014	Low
14HOR 006	Genesis 114	2014	Low
14HOR 007	Genesis 079	2014	Low
14HOR 008	Genesis 079	2014	Low
14HOR 009	Genesis 079	2014	Low
14HOR 010	Genesis 079	2014	Low
14HOR 011	Monarch	2014	Low
14HOR 012	Monarch	2014	Low
14HOR 013	Monarch	2014	Low
14HOR 014	Genesis 425	2014	Low
14HOR 015	Genesis 425	2014	Low
14HOR 016	Genesis 425	2014	Low
14DON001	Slasher	2014	Low
14DON002	Slasher	2014	Low
14BER001	Genesis090	2014	Low
14BER002	Genesis090	2014	Low
14NAT001	Genesis090	2014	Low
14NAT002	Genesis090	2014	Low
FT14090	Kalkee	2014	Low
FT15001	Genesis090	2015	High
FT15003	Genesis090	2015	High
FT15004	Genesis090	2015	High
FT15017	Genesis090	2015	High
FT15002	Genesis090	2015	Low
FT15005	Genesis090	2015	Low
FT15006	Genesis090	2015	Low
FT15013	Genesis090	2015	Low
FT15014	Genesis090	2015	Low
FT15015	Genesis090	2015	Low
FT15016	Genesis090	2015	Low
FT15018	Genesis090	2015	Low
15DON001	Genesis090	2015	Low
15DON002	Genesis090	2015	Low
15DON003	Genesis090	2015	Low
15CUR001	Genesis090	2015	Low
15CUR002	Genesis090	2015	High
15CUR003	Genesis090	2015	High
15CUR004	Genesis090	2015	High
15CUR005	Genesis090	2015	High
15DON006	Slasher	2015	Low
15DON007	Slasher	2015	High
15DON008	Slasher	2015	High
15DON009	Slasher	2015	High
15DON010	Slasher	2015	High
15DON011	Slasher	2015	Low
15DON012	Slasher	2015	Low
TR7513	HatTrick	2015	Low
TR7514	HatTrick	2015	Low
TR7515	HatTrick	2015	Low
TR7516	HatTrick	2015	Low
TR7517	HatTrick	2015	Low
TR7127	HatTrick	2015	Low
TR7134	HatTrick	2015	Low
TR7135	HatTrick	2015	High
TR7136	HatTrick	2015	High
TR7137	HatTrick	2015	High
TR7414	HatTrick	2015	Low
TR7415	HatTrick	2015	Low
TR7416	HatTrick	2015	Low
TR7417	HatTrick	2015	Low
TR7418	HatTrick	2015	Low
FT15019	Slasher	2015	High
FT15020	Slasher	2015	High
FT15021	Slasher	2015	High
FT15022	Slasher	2015	High
FT15008	Striker	2015	Low
FT15009	Striker	2015	Low
FT15010	Striker	2015	Low
FT15011	Striker	2015	Low
FT15012	Striker	2015	Low
FT15023	Genesis090	2015	High
FT15024	Genesis090	2015	High
FT15025	Genesis090	2015	High
FT15026	Genesis090	2015	High
FT15027	Genesis090	2015	High
FT15028	Genesis090	2015	High
FT15029	Genesis090	2015	High
FT15030	Genesis090	2015	High
TR7297	HatTrick	2015	Low
TR7300	HatTrick	2015	Low
TR7301	HatTrick	2015	Low

## Sheet: Table 3
Isolate	Host Cultivar	ICC3996	Genesis090	HatTrick	Rating	Pathogenecity Group
FT 13092-1	Genesis090	Moderate	High	High	High	4
FT 13092-2	Genesis090	Moderate	High	High	High	4
TR6415	HatTrick	Medium	High	High	High	4
TR6417	HatTrick	Medium	High	High	High	4
15CUR002	Genesis090	Moderate	High	High	High	4
15CUR005	Genesis090	Moderate	High	High	High	4
FT15024	Genesis090	Moderate	High	High	High	4
FT15026	Genesis090	Moderate	High	High	High	4
FT15030	Genesis090	Moderate	High	High	High	4
15DON008	Slasher	Moderate	High	High	High	4
15DON009	Slasher	Moderate	High	High	High	4
15DON010	Slasher	Moderate	High	High	High	4
FT 13092-4	Genesis090	Moderate	Moderate	High	High	3
FT15023	Genesis090	Moderate	Moderate	High	High	3
FT15025	Genesis090	Moderate	Moderate	High	High	3
FT15027	Genesis090	Moderate	Moderate	High	High	3
FT15028	Genesis090	Moderate	Moderate	High	High	3
FT15029	Genesis090	Moderate	Moderate	High	High	3
15DON007	Slasher	Moderate	Moderate	High	High	3
FT 13092-6	Genesis090	Low	Moderate	High	High	2
TR5919	HatTrick	Low	Low	High	High	1
TR5920	HatTrick	Low	Low	High	High	1
TR5928	HatTrick	Low	Low	High	High	1
TR5964	HatTrick	Low	Low	High	High	1
TR6034	HatTrick	Low	Low	High	High	1
TR6041	HatTrick	Low	Low	High	High	1
TR6042	HatTrick	Low	Low	High	High	1
FT 13092-3	Genesis090	Low	Low	High	High	1
FT 13092-5	Genesis090	Low	Low	High	High	1
FT 13093-1	Genesis090	Low	Low	High	High	1
FT 13093-2	Genesis090	Low	Low	High	High	1
FT 13093-3	Genesis090	Low	Low	High	High	1
FT 13093-5	Genesis090	Low	Low	High	High	1
TR6400	HatTrick	Low	Low	High	High	1
TR6403	HatTrick	Low	Low	High	High	1
TR6405	HatTrick	Low	Low	High	High	1
TR6406	HatTrick	Low	Low	High	High	1
TR6421	HatTrick	Low	Low	High	High	1
TR6422	HatTrick	Low	Low	High	High	1
14HOR 017	Genesis 425	Low	Low	High	High	1
14DON003	Slasher	Low	Low	High	High	1
14DON004	Slasher	Low	Low	High	High	1
FT14041	Monarch	Low	Low	High	High	1
FT15001	Genesis090	Low	Low	High	High	1
FT15003	Genesis090	Low	Low	High	High	1
FT15004	Genesis090	Low	Low	High	High	1
FT15017	Genesis090	Low	Low	High	High	1
TR7135	HatTrick	Low	Low	High	High	1
TR7136	HatTrick	Low	Low	High	High	1
TR7137	HatTrick	Low	Low	High	High	1
FT15019	Slasher	Low	Low	High	High	1
FT15020	Slasher	Low	Low	High	High	1
FT15021	Slasher	Low	Low	High	High	1
FT15022	Slasher	Low	Low	High	High	1
